# Supplementary material for: Chemical Attachment of 5-Nitrosalicylaldimine Motif to Silatrane Resulting in an Organic–Inorganic Structure with High Medicinal Significance
Source: Pharmaceutics. 2022 Dec 18;14(12):2838. doi: 10.3390/pharmaceutics14122838 (PMC9781643; doi:10.3390/pharmaceutics14122838)
Supplement: Supplementary file 1 [file pharmaceutics-14-02838-s001.zip]

Archive with 1 entries (1 files):
- pharmaceutics-2066643-supplementary.pdf
